# Supplementary material for: Microbiota and Transcriptomic Effects of an Essential Oil Blend and Its Delivery Route Compared to an Antibiotic Growth Promoter in Broiler Chickens
Source: Microorganisms. 2022 Apr 21;10(5):861. doi: 10.3390/microorganisms10050861 (PMC9147064; doi:10.3390/microorganisms10050861)
Supplement: Supplementary file 1 [file microorganisms-10-00861-s001.zip]

Archive with 1 entries (1 files):
- microorganisms-1644589-supplementary.pdf
